# Supplementary material for: The Extent of Edgetic Perturbations in the Human Interactome Caused by Population-Specific Mutations
Source: Biomolecules. 2023 Dec 27;14(1):0. doi: 10.3390/biom14010040 (PMC11154503; doi:10.3390/biom14010040)
Supplement: Supplementary file 1 [file biomolecules-14-00040-s001.zip]

Archive with 2 entries (2 files):
- biomolecules-2580918-supplementary_final.pdf
- Supplementary Table S1.csv
